# Supplementary material for: Inhibiting PP2A Upregulates B7-H3 Expression and Potentially Increases the Sensitivity of Malignant Meningiomas to Immunotherapy by Proteomics
Source: Pathol Oncol Res. 2022 Sep 20;28:1610572. doi: 10.3389/pore.2022.1610572 (PMC9530036; doi:10.3389/pore.2022.1610572)
Supplement: Supplementary file 1 [file Table2.XLSX]

## Sheet: biological process
Supplementary Table 2: The biological processes based on the differentially expressed proteins
	Gene Set Name	# Genes in Gene Set (K)	Description	# Genes in Overlap (k)	k/K	p-value	FDR q-value	LOG10 q-value	-LOG10 q-value
1	GO_IMMUNE_EFFECTOR_PROCESS	1292	Any process of the immune system that can potentially contribute to an immune response. [REF:0000022, GOC:add, ISBN:0781735149]	58	0.0449	8.74e-35	6.67e-31	-30.1759	30.1759
2	GO_SECRETION	1618	The controlled release of a substance by a cell or a tissue. [GOC:ai]	63	0.0389	2.41e-34	9.17e-31	-30.0376	30.0376
3	GO_EXOCYTOSIS	914	A process of secretion by a cell that results in the release of intracellular molecules (e.g. hormones, matrix proteins) contained within a membrane-bounded vesicle. Exocytosis can occur either by full fusion, when the vesicle collapses into the plasma membrane, or by a kiss-and-run mechanism that involves the formation of a transient contact, a pore, between a granule (for exemple of chromaffin …	50	0.0547	7.11e-34	1.81e-30	-29.7423	29.7423
4	GO_LEUKOCYTE_MEDIATED_IMMUNITY	885	Any process involved in the carrying out of an immune response by a leukocyte. [REF:0000022, GOC:add, ISBN:0781735149]	49	0.0554	1.98e-33	3.78e-30	-29.4225	29.4225
5	GO_MYELOID_LEUKOCYTE_MEDIATED_IMMUNITY	555	Any process involved in the carrying out of an immune response by a myeloid leukocyte. [REF:0000022, GOC:add, ISBN:0781735149]	40	0.0721	1.17e-31	1.78e-28	-27.7496	27.7496
6	GO_CELL_ACTIVATION_INVOLVED_IN_IMMUNE_RESPONSE	720	A change in the morphology or behavior of a cell resulting from exposure to an activating factor such as a cellular or soluble ligand, leading to the initiation or perpetuation of an immune response. [REF:0000022, GOC:add, ISBN:0781735149]	42	0.0583	1.57e-29	2e-26	-25.699	25.699
7	GO_MYELOID_LEUKOCYTE_ACTIVATION	662	A change in the morphology or behavior of a myeloid leukocyte resulting from exposure to an activating factor such as a cellular or soluble ligand. [GOC:add, ISBN:0781735149]	40	0.0604	1.03e-28	1.12e-25	-24.9508	24.9508
8	GO_CELL_ACTIVATION	1475	A change in the morphology or behavior of a cell resulting from exposure to an activating factor such as a cellular or soluble ligand. [GOC:mgi_curators]	54	0.0366	5.83e-28	5.56e-25	-24.2549	24.2549
9	GO_ORGANIC_ACID_METABOLIC_PROCESS	1183	The chemical reactions and pathways involving organic acids, any acidic compound containing carbon in covalent linkage. [ISBN:0198506732]	42	0.0355	3.28e-21	2.77e-18	-17.5575	17.5575
10	GO_DEFENSE_RESPONSE	1814	Reactions, triggered in response to the presence of a foreign body or the occurrence of an injury, which result in restriction of damage to the organism attacked or prevention/recovery from the infection caused by the attack. [GOC:curators]	49	0.027	1.04e-19	7.95e-17	-16.0996	16.0996
11	GO_ORGANONITROGEN_COMPOUND_CATABOLIC_PROCESS	1329	The chemical reactions and pathways resulting in the breakdown of organonitrogen compound. [GOC:pr, GOC:TermGenie]	39	0.0293	6.34e-17	4.39e-14	-13.3575	13.3575
12	GO_OXIDATION_REDUCTION_PROCESS	1014	A metabolic process that results in the removal or addition of one or more electrons to or from a substance, with or without the concomitant removal or addition of a proton or protons. [GOC:dhl, GOC:ecd, GOC:jh2, GOC:jid, GOC:mlg, GOC:rph]	34	0.0335	1.57e-16	9.97e-14	-13.0013	13.0013
13	GO_HOMEOSTATIC_PROCESS	1963	Any biological process involved in the maintenance of an internal steady state. [GOC:jl, ISBN:0395825172]	46	0.0234	3.68e-16	2.16e-13	-12.6655	12.6655
14	GO_DEFENSE_RESPONSE_TO_OTHER_ORGANISM	1203	Reactions triggered in response to the presence of another organism that act to protect the cell or organism from damage caused by that organism. [GOC:dos]	36	0.0299	6.27e-16	3.41e-13	-12.4672	12.4672
15	GO_RESPONSE_TO_OXYGEN_CONTAINING_COMPOUND	1714	Any process that results in a change in state or activity of a cell or an organism (in terms of movement, secretion, enzyme production, gene expression, etc.) as a result of an oxygen-containing compound stimulus. [GOC:pr, GOC:TermGenie]	42	0.0245	1.9e-15	9.66e-13	-12.015	12.015
16	GO_REGULATION_OF_IMMUNE_SYSTEM_PROCESS	1637	Any process that modulates the frequency, rate, or extent of an immune system process. [GOC:add]	41	0.025	2.08e-15	9.89e-13	-12.0048	12.0048
17	GO_RESPONSE_TO_CYTOKINE	1225	Any process that results in a change in state or activity of a cell or an organism (in terms of movement, secretion, enzyme production, gene expression, etc.) as a result of a cytokine stimulus. [GOC:sl]	35	0.0286	6.56e-15	2.93e-12	-11.5331	11.5331
18	GO_RESPONSE_TO_BIOTIC_STIMULUS	1615	Any process that results in a change in state or activity of a cell or an organism (in terms of movement, secretion, enzyme production, gene expression, etc.) as a result of a biotic stimulus, a stimulus caused or produced by a living organism. [GOC:hb]	40	0.0248	6.91e-15	2.93e-12	-11.5331	11.5331
19	GO_SYMBIOTIC_PROCESS	980	A process carried out by gene products in an organism that enable the organism to engage in a symbiotic relationship, a more or less intimate association, with another organism. The various forms of symbiosis include parasitism, in which the association is disadvantageous or destructive to one of the organisms; mutualism, in which the association is advantageous, or often necessary to one or both…	31	0.0316	1.82e-14	7.32e-12	-11.1355	11.1355
20	GO_INNATE_IMMUNE_RESPONSE	986	Innate immune responses are defense responses mediated by germline encoded components that directly recognize components of potential pathogens. [REF:0000022, GOC:add, GOC:ebc, GOC:mtg_sensu]	31	0.0314	2.15e-14	8e-12	-11.0969	11.0969
21	MACROMOLECULE_CATABOLIC_PROCESS	1431	The chemical reactions and pathways resulting in the breakdown of a macromolecule, any molecule of high relative molecular mass, the structure of which essentially comprises the multiple repetition of units derived, actually or conceptually, from molecules of low relative molecular mass. [GOC:mah]	37	0.0259	2.2e-14	8e-12	-11.0969	11.0969
22	REGULATION_OF_IMMUNE_RESPONSE	1018	Any process that modulates the frequency, rate or extent of the immune response, the immunological reaction of an organism to an immunogenic stimulus. [GOC:ai]	31	0.0305	5.01e-14	1.74e-11	-10.7595	10.7595
23	REGULATION_OF_RESPONSE_TO_EXTERNAL_STIMULUS	1094	Any process that modulates the frequency, rate or extent of a response to an external stimulus. [GOC:mah]	32	0.0293	5.63e-14	1.82e-11	-10.7399	10.7399
24	PROTEOLYSIS	1809	The hydrolysis of proteins into smaller polypeptides and/or amino acids by cleavage of their peptide bonds. [GOC:bf, GOC:mah]	41	0.0227	5.72e-14	1.82e-11	-10.7399	10.7399
25	POSITIVE_REGULATION_OF_IMMUNE_SYSTEM_PROCESS	1101	Any process that activates or increases the frequency, rate, or extent of an immune system process. [GOC:add]	32	0.0291	6.69e-14	2.04e-11	-10.6904	10.6904
26	PROTEIN_CONTAINING_COMPLEX_SUBUNIT_ORGANIZATION	1978	Any process in which macromolecules aggregate, disaggregate, or are modified, resulting in the formation, disassembly, or alteration of a protein complex. [GOC:mah]	42	0.0212	2.35e-13	6.88e-11	-10.1624	10.1624
27	RESPONSE_TO_ENDOGENOUS_STIMULUS	1662	Any process that results in a change in state or activity of a cell or an organism (in terms of movement, secretion, enzyme production, gene expression, etc.) as a result of a stimulus arising within the organism. [GOC:sm]	38	0.0229	4.17e-13	1.18e-10	-9.92812	9.92812
28	REGULATION_OF_PEPTIDASE_ACTIVITY	464	Any process that modulates the frequency, rate or extent of peptidase activity, the hydrolysis of peptide bonds within proteins. [GOC:ai]	21	0.0453	4.93e-13	1.34e-10	-9.8729	9.8729
29	POST_TRANSLATIONAL_PROTEIN_MODIFICATION	363	The process of covalently altering one or more amino acids in a protein after the protein has been completely translated and released from the ribosome. [GOC:jsg]	19	0.0523	5.21e-13	1.37e-10	-9.86328	9.86328
30	ORGANONITROGEN_COMPOUND_BIOSYNTHETIC_PROCESS	1827	The chemical reactions and pathways resulting in the formation of organonitrogen compound. [GOC:pr, GOC:TermGenie]	39	0.0213	1.63e-12	4.14e-10	-9.383	9.383
31	CYTOKINE_MEDIATED_SIGNALING_PATHWAY	807	A series of molecular signals initiated by the binding of a cytokine to a receptor on the surface of a cell, and ending with regulation of a downstream cellular process, e.g. transcription. [GOC:mah, GOC:signaling, PMID:19295629]	26	0.0322	1.81e-12	4.46e-10	-9.35067	9.35067
32	REGULATION_OF_PROTEOLYSIS	748	Any process that modulates the frequency, rate or extent of the hydrolysis of a peptide bond or bonds within a protein. [GOC:mah]	25	0.0334	2.25e-12	5.36e-10	-9.27084	9.27084
33	REGULATION_OF_TRANSPORT	1856	Any process that modulates the frequency, rate or extent of the directed movement of substances (such as macromolecules, small molecules, ions) into, out of or within a cell, or between cells, by means of some agent such as a transporter or pore. [GOC:ai]	39	0.021	2.63e-12	6.08e-10	-9.2161	9.2161
34	POSITIVE_REGULATION_OF_IMMUNE_RESPONSE	763	Any process that activates or increases the frequency, rate or extent of the immune response, the immunological reaction of an organism to an immunogenic stimulus. [GOC:ai]	25	0.0328	3.46e-12	7.75e-10	-9.1107	9.1107
35	CELLULAR_MACROMOLECULE_LOCALIZATION	1989	Any process in which a macromolecule is transported to, and/or maintained in, a specific location at the level of a cell. Localization at the cellular level encompasses movement within the cell, from within the cell to the cell surface, or from one location to another at the surface of a cell. [GOC:mah]	40	0.0201	5.15e-12	1.12e-09	-8.95078	8.95078
36	SUPRAMOLECULAR_FIBER_ORGANIZATION	717	A process that is carried out at the cellular level which results in the assembly, arrangement of constituent parts, or disassembly of a supramolecular fiber, a polymer consisting of an indefinite number of protein or protein complex subunits that have polymerised to form a fiber-shaped structure. [GOC:pr]	24	0.0335	6.17e-12	1.31e-09	-8.88273	8.88273
37	ANTIGEN_PROCESSING_AND_PRESENTATION_OF_PEPTIDE_ANTIGEN	194	The process in which an antigen-presenting cell expresses peptide antigen in association with an MHC protein complex on its cell surface, including proteolysis and transport steps for the peptide antigen both prior to and following assembly with the MHC protein complex. The peptide antigen is typically, but not always, processed from an endogenous or exogenous protein. [GOC:add, ISBN:0781735149, …	14	0.0722	9.15e-12	1.88e-09	-8.72584	8.72584
38	PLATELET_DEGRANULATION	129	The regulated exocytosis of secretory granules containing preformed mediators such as histamine and serotonin by a platelet. [GOC:add]	12	0.093	1.46e-11	2.93e-09	-8.53313	8.53313
39	REGULATION_OF_RESPONSE_TO_STRESS	1538	Any process that modulates the frequency, rate or extent of a response to stress. Response to stress is a change in state or activity of a cell or an organism (in terms of movement, secretion, enzyme production, gene expression, etc.) as a result of a disturbance in organismal or cellular homeostasis, usually, but not necessarily, exogenous (e.g. temperature, humidity, ionizing radiation). [GOC:d…	34	0.0221	2.06e-11	4.02e-09	-8.39577	8.39577
40	RESPONSE_TO_HORMONE	905	Any process that results in a change in state or activity of a cell or an organism (in terms of movement, secretion, enzyme production, gene expression, etc.) as a result of a hormone stimulus. [GOC:jl]	26	0.0287	2.28e-11	4.35e-09	-8.36151	8.36151
41	REGULATION_OF_RESPONSE_TO_BIOTIC_STIMULUS	407	Any process that modulates the frequency, rate, or extent of a response to biotic stimulus. [GOC:add]	18	0.0442	3.52e-11	6.54e-09	-8.18442	8.18442
42	NEGATIVE_REGULATION_OF_RESPONSE_TO_STIMULUS	1753	Any process that stops, prevents, or reduces the frequency, rate or extent of a response to a stimulus. Response to stimulus is a change in state or activity of a cell or an organism (in terms of movement, secretion, enzyme production, gene expression, etc.) as a result of a stimulus. [GOC:jid]	36	0.0205	3.87e-11	7.03e-09	-8.15304	8.15304
43	INTRACELLULAR_TRANSPORT	1758	The directed movement of substances within a cell. [GOC:ai]	36	0.0205	4.19e-11	7.43e-09	-8.12901	8.12901
44	REGULATION_OF_CELLULAR_AMINE_METABOLIC_PROCESS	81	Any process that modulates the frequency, rate or extent of the chemical reactions and pathways by which individual cells transform amines. [GOC:mah]	10	0.1235	4.38e-11	7.59e-09	-8.11976	8.11976
45	POSITIVE_REGULATION_OF_TRANSPORT	944	Any process that activates or increases the frequency, rate or extent of the directed movement of substances (such as macromolecules, small molecules, ions) into, out of or within a cell, or between cells, by means of some agent such as a transporter or pore. [GOC:ai]	26	0.0275	5.71e-11	9.67e-09	-8.01457	8.01457
46	REGULATION_OF_SUPRAMOLECULAR_FIBER_ORGANIZATION	373	Any process that modulates the frequency, rate or extent of supramolecular fiber organization. [REF:0000058, GOC:PARL, GOC:rl, GOC:TermGenie, PMID:23921388]	17	0.0456	7.89e-11	1.31e-08	-7.88273	7.88273
47	CELLULAR_MACROMOLECULE_CATABOLIC_PROCESS	1201	The chemical reactions and pathways resulting in the breakdown of a macromolecule, any large molecule including proteins, nucleic acids and carbohydrates, as carried out by individual cells. [GOC:jl]	29	0.0241	9.29e-11	1.49e-08	-7.82681	7.82681
48	REGULATION_OF_CELLULAR_KETONE_METABOLIC_PROCESS	189	Any process that modulates the chemical reactions and pathways involving any of a class of organic compounds that contain the carbonyl group, CO, and in which the carbonyl group is bonded only to carbon atoms. The general formula for a ketone is RCOR, where R and R are alkyl or aryl groups. [GOC:dph, GOC:tb]	13	0.0688	9.35e-11	1.49e-08	-7.82681	7.82681
49	ANTIGEN_PROCESSING_AND_PRESENTATION	232	The process in which an antigen-presenting cell expresses antigen (peptide or lipid) on its cell surface in association with an MHC protein complex. [REF:0000022, GOC:add, ISBN:0781735149, PMID:15771591, PMID:15928678]	14	0.0603	1e-10	1.56e-08	-7.80688	7.80688
50	REGULATION_OF_CELLULAR_AMINO_ACID_METABOLIC_PROCESS	63	Any process that modulates the frequency, rate or extent of the chemical reactions and pathways involving amino acids. [GOC:curators]	9	0.1429	1.09e-10	1.66e-08	-7.77989	7.77989
