# Supplementary material for: Inhibiting PP2A Upregulates B7-H3 Expression and Potentially Increases the Sensitivity of Malignant Meningiomas to Immunotherapy by Proteomics
Source: Pathol Oncol Res. 2022 Sep 20;28:1610572. doi: 10.3389/pore.2022.1610572 (PMC9530036; doi:10.3389/pore.2022.1610572)
Supplement: Supplementary file 2 [file Table3.XLSX]

## Sheet: proteins in biological process
Supplementary Table 3: Forty-two differentially expressed proteins enriched in GO_IMMUNE_EFFECTOR_PROCESS (fold change >1.5 or <0.5)
IMMUNE_EFFECTOR_PROCESS	malignant meningioma:meningothelial meningioma (Fold Change)	LOG10 (Fold Change)
CHI3L1	52.4808	1.72
CTSB	9.72747	0.988
S100A8	9.28966	0.968
DYSF	5.86138	0.768
ORM1	4.7863	0.68
CTSD	4.65586	0.668
GRB2	4.09261	0.612
IGHG1	3.98107	0.6
A1BG	3.90841	0.592
CNN2	3.53183	0.548
CD44	3.49945	0.544
C5	3.19154	0.504
TFRC	3.19154	0.504
MAN2B1	3.0479	0.484
RAB5C	2.85759	0.456
SERPING1	2.75423	0.44
IGLL5	2.58226	0.412
STOM	2.53513	0.404
STAT1	2.26986	0.356
APOA2	2.1677	0.336
NPLOC4	0.47863	-0.32
CSTB	0.469894	-0.328
GDI2	0.452898	-0.344
PSMD2	0.432514	-0.364
SERPINB9	0.416869	-0.38
SERPINB1	0.394457	-0.404
PSMD1	0.390841	-0.408
IL18	0.369828	-0.432
MPO	0.353183	-0.452
SWAP70	0.353183	-0.452
PRDX6	0.349945	-0.456
GSTP1	0.325087	-0.488
PRDX1	0.319154	-0.496
PFKL	0.313329	-0.503999
XRCC6	0.301995	-0.52
ANPEP	0.299226	-0.524001
AGL	0.296483	-0.528
PGRMC1	0.296483	-0.528
HUWE1	0.277971	-0.556001
RAP1B	0.263027	-0.58
SLC44A2	0.203236	-0.691999
NDUFC2	0.081658	-1.088
