# Supplementary material for: Inhibiting PP2A Upregulates B7-H3 Expression and Potentially Increases the Sensitivity of Malignant Meningiomas to Immunotherapy by Proteomics
Source: Pathol Oncol Res. 2022 Sep 20;28:1610572. doi: 10.3389/pore.2022.1610572 (PMC9530036; doi:10.3389/pore.2022.1610572)
Supplement: Supplementary file 3 [file Table4.XLSX]

## Sheet: Sheet1
Supplementary Table 4: Thirty-one differentially expressed proteins enriched in GO_REGULATION_OF_IMMUNE_SYSTEM_PROCESS (fold change >1.5 or <0.5)
REGULATION_OF_IMMUNE_SYSTEM_PROCESS	malignant:meningothelial (Fold Change)	LOG10(Fold Change)
IGFBP2	17.378	1.24
DYSF	5.67924	0.75429
HCLS1	4.92039	0.691999
ORM1	4.78629	0.679999
PSMF1	4.28548	0.632
GRB2	4.09261	0.612
IGHG1	3.98107	0.599999
CD276	3.7325	0.572
C5	3.19153	0.503999
TFRC	3.19153	0.503999
SERPING1	2.75423	0.44
SPTA1	2.63027	0.42
BAG6	2.60616	0.416
IGLL5	2.58226	0.412
STAT1	2.26986	0.356
MATR3	2.26986	0.356
APOA2	2.1677	0.336
COLEC12	2.10863	0.324
APOE	2.07014	0.316
NPLOC4	0.47863	-0.32
PSMD2	0.432514	-0.364
SERPINB9	0.416869	-0.38
PSMD1	0.390841	-0.408
IL18	0.369828	-0.432
PSME1	0.366438	-0.436
SWAP70	0.353183	-0.452
PSMA3	0.343558	-0.464
PSMA4	0.328095	-0.484
PARK7	0.319154	-0.496
XRCC6	0.301995	-0.52
PSMB6	0.218776	-0.66
