# Supplementary material for: Inhibiting PP2A Upregulates B7-H3 Expression and Potentially Increases the Sensitivity of Malignant Meningiomas to Immunotherapy by Proteomics
Source: Pathol Oncol Res. 2022 Sep 20;28:1610572. doi: 10.3389/pore.2022.1610572 (PMC9530036; doi:10.3389/pore.2022.1610572)
Supplement: Supplementary file 4 [file Table1.XLSX]

## Sheet: 20201124MG3groups_ProteinSummar
Supplementary Table 1: 337 differencially expressed proteins (Pval <0.05, fold change >1.5 or <0.5)
Accession	Species	meningothelial:malignant	PVal (meningothelial:malignant)	malignant:meningothelial																				Gene Ontology	Gene Names	Pathway	Interactions	Protein Families	Subcellular Location	Function	Disease	Tissue Specificity	Keywords	Modifications	Natural Variants	Glycosylations	Propeptide	Signal Peptide	Initiator Methionine	Sequence Conflicts	Sequence Uncertainties	Alternative Sequence	Non-Standard Residues	Lipidations	Disulfide Bonds	Cross Links	Protein Existence	InterPro	Polymorphism
sp|Q5DID0|UROL1_HUMAN	HUMAN	34.6737	0.0477859	0.0288403
sp|Q15847|ADIRF_HUMAN	HUMAN	22.08	0.00130955	0.0452898
sp|P05186|PPBT_HUMAN	HUMAN	15.8489	0.0195037	0.0630957
sp|Q6UWR7|ENPP6_HUMAN	HUMAN	14.5881	2.06667e-07	0.0685488
sp|P00966|ASSY_HUMAN	HUMAN	12.3595	2.02085e-09	0.0809096
sp|O95298|NDUC2_HUMAN	HUMAN	12.2462	0.044534	0.0816582
sp|Q13228|SBP1_HUMAN	HUMAN	12.1339	5.05196e-12	0.0824138
sp|P21266|GSTM3_HUMAN	HUMAN	11.3763	9.15377e-08	0.0879022
sp|Q9UM54|MYO6_HUMAN	HUMAN	10.8643	5.60901e-05	0.092045
sp|P22413|ENPP1_HUMAN	HUMAN	10.3753	4.82134e-08	0.0963829
sp|P48163|MAOX_HUMAN	HUMAN	10.1859	0.00109197	0.0981748
sp|P36871|PGM1_HUMAN	HUMAN	9.46237	3.04085e-10	0.105682
sp|Q6PCB7|S27A1_HUMAN	HUMAN	9.37562	0.0101827	0.10666
sp|Q6ZMJ2|SCAR5_HUMAN	HUMAN	9.28966	0.0268465	0.107647
sp|P05937|CALB1_HUMAN	HUMAN	9.28966	0.000168167	0.107647
sp|O95834|EMAL2_HUMAN	HUMAN	9.12011	0.00681858	0.109648
sp|Q6NZI2|PTRF_HUMAN	HUMAN	9.12011	5.45852e-09	0.109648
sp|P51178|PLCD1_HUMAN	HUMAN	8.95365	0.0390003	0.111686
sp|O94760|DDAH1_HUMAN	HUMAN	8.87156	0.00323214	0.11272
sp|P57087|JAM2_HUMAN	HUMAN	8.87156	0.00221809	0.11272
sp|Q9BY67|CADM1_HUMAN	HUMAN	8.70964	0.000160589	0.114815
sp|Q13740|CD166_HUMAN	HUMAN	8.70964	3.59435e-07	0.114815
sp|Q4KMQ2|ANO6_HUMAN	HUMAN	8.47227	0.00141123	0.118032
sp|P23141|EST1_HUMAN	HUMAN	8.3946	0.0158563	0.119124
sp|P05023|AT1A1_HUMAN	HUMAN	8.3946	7.28259e-05	0.119124
sp|P15924|DESP_HUMAN	HUMAN	8.09096	4.44239e-09	0.123595
sp|P20073|ANXA7_HUMAN	HUMAN	8.01678	7.82448e-06	0.124738
sp|Q96FL8|S47A1_HUMAN	HUMAN	7.7983	8.89568e-05	0.128233
sp|P50443|S26A2_HUMAN	HUMAN	7.72681	0.0161941	0.12942
sp|P07099|HYEP_HUMAN	HUMAN	7.58578	1.68746e-06	0.131826
sp|Q16678|CP1B1_HUMAN	HUMAN	7.51623	0.0013037	0.133045
sp|P54920|SNAA_HUMAN	HUMAN	7.11213	0.000554689	0.140605
sp|P51648|AL3A2_HUMAN	HUMAN	6.98232	1.38873e-05	0.143219
sp|P08183|MDR1_HUMAN	HUMAN	6.91831	0.000215992	0.144544
sp|P28330|ACADL_HUMAN	HUMAN	6.79204	0.025708	0.147231
sp|P29762|RABP1_HUMAN	HUMAN	6.72977	0.00989052	0.148594
sp|P34913|HYES_HUMAN	HUMAN	6.54636	0.0192895	0.152757
sp|Q9NPH2|INO1_HUMAN	HUMAN	6.48634	6.58618e-05	0.15417
sp|Q9UL25|RAB21_HUMAN	HUMAN	6.42688	0.0223085	0.155597
sp|P00352|AL1A1_HUMAN	HUMAN	6.25173	0.042995	0.159956
sp|Q9H4M9|EHD1_HUMAN	HUMAN	6.13762	2.38059e-06	0.16293
sp|Q9UMX5|NENF_HUMAN	HUMAN	6.0256	0.0396167	0.165959
sp|Q08357|S20A2_HUMAN	HUMAN	5.97035	0.0100872	0.167494
sp|O60502|OGA_HUMAN	HUMAN	5.91562	0.00654969	0.169044
sp|Q96DG6|CMBL_HUMAN	HUMAN	5.80764	1.84137e-06	0.172187
sp|P60900|PSA6_HUMAN	HUMAN	5.7544	5.78994e-05	0.17378
sp|P42331|RHG25_HUMAN	HUMAN	5.64937	0.0463287	0.177011
sp|Q9UEY8|ADDG_HUMAN	HUMAN	5.59758	0.00249893	0.178649
sp|Q9H8H3|MET7A_HUMAN	HUMAN	5.49541	0.00220221	0.18197
sp|P00441|SODC_HUMAN	HUMAN	5.44503	0.00265961	0.183654
sp|P29401|TKT_HUMAN	HUMAN	5.44503	7.54147e-08	0.183654
sp|P50993|AT1A2_HUMAN	HUMAN	5.29663	0.0331986	0.188799
sp|O95865|DDAH2_HUMAN	HUMAN	5.24807	0.00130436	0.190546
sp|P21589|5NTD_HUMAN	HUMAN	5.19996	0.00237223	0.192309
sp|Q8IWA5|CTL2_HUMAN	HUMAN	4.9204	0.0245615	0.203236
sp|P13489|RINI_HUMAN	HUMAN	4.74242	0.0351033	0.210863
sp|Q9Y6R1|S4A4_HUMAN	HUMAN	4.74242	2.30426e-05	0.210863
sp|Q9BV57|MTND_HUMAN	HUMAN	4.69894	0.0136286	0.212814
sp|Q03135|CAV1_HUMAN	HUMAN	4.65586	0.00277637	0.214783
sp|P40925|MDHC_HUMAN	HUMAN	4.61318	0.000162046	0.21677
sp|P28072|PSB6_HUMAN	HUMAN	4.57088	0.0427308	0.218776
sp|O94819|KBTBB_HUMAN	HUMAN	4.57088	0.000979832	0.218776
sp|Q02252|MMSA_HUMAN	HUMAN	4.44631	0.0017814	0.224905
sp|P0DMV9|HS71B_HUMAN	HUMAN	4.40555	2.00749e-05	0.226986
sp|P22314|UBA1_HUMAN	HUMAN	4.28549	0.000717279	0.233346
sp|O95299|NDUAA_HUMAN	HUMAN	4.20727	0.0320751	0.237684
sp|P00387|NB5R3_HUMAN	HUMAN	4.16869	0.00298635	0.239883
sp|Q14764|MVP_HUMAN	HUMAN	4.16869	7.35757e-06	0.239883
sp|O75368|SH3L1_HUMAN	HUMAN	4.13048	0.0351732	0.242103
sp|P17931|LEG3_HUMAN	HUMAN	4.13048	0.00466046	0.242103
sp|P50995|ANX11_HUMAN	HUMAN	4.05509	0.000145929	0.246604
sp|P49189|AL9A1_HUMAN	HUMAN	4.05509	9.0427e-05	0.246604
sp|Q9Y394|DHRS7_HUMAN	HUMAN	3.98107	0.0378549	0.251189
sp|P09525|ANXA4_HUMAN	HUMAN	3.98107	0.000105527	0.251189
sp|P30086|PEBP1_HUMAN	HUMAN	3.90841	0.000680512	0.255859
sp|Q9P2B2|FPRP_HUMAN	HUMAN	3.87258	0.00250151	0.258226
sp|Q93008|USP9X_HUMAN	HUMAN	3.80189	0.0447927	0.263027
sp|P61224|RAP1B_HUMAN	HUMAN	3.80189	0.00642463	0.263027
sp|P08758|ANXA5_HUMAN	HUMAN	3.69828	0.00446168	0.270396
sp|P09960|LKHA4_HUMAN	HUMAN	3.69828	0.000128666	0.270396
sp|Q7Z6Z7|HUWE1_HUMAN	HUMAN	3.59749	0.0265303	0.277971
sp|O43813|LANC1_HUMAN	HUMAN	3.53183	0.00204562	0.283139
sp|P15104|GLNA_HUMAN	HUMAN	3.49945	0.0293919	0.285759
sp|P08133|ANXA6_HUMAN	HUMAN	3.49945	2.32396e-07	0.285759
sp|O00264|PGRC1_HUMAN	HUMAN	3.37287	0.0308901	0.296483
sp|P35573|GDE_HUMAN	HUMAN	3.37287	0.0183307	0.296483
sp|P09382|LEG1_HUMAN	HUMAN	3.37287	0.00318596	0.296483
sp|P15144|AMPN_HUMAN	HUMAN	3.34195	0.0320404	0.299226
sp|Q01082|SPTB2_HUMAN	HUMAN	3.34195	5.54103e-08	0.299226
sp|P12956|XRCC6_HUMAN	HUMAN	3.31131	0.0411987	0.301995
sp|Q8WUM4|PDC6I_HUMAN	HUMAN	3.28095	1.60992e-05	0.304789
sp|Q9P2T1|GMPR2_HUMAN	HUMAN	3.25087	0.0311886	0.30761
sp|P05413|FABPH_HUMAN	HUMAN	3.25087	0.000429935	0.30761
sp|P17858|PFKAL_HUMAN	HUMAN	3.19154	0.00675194	0.313329
sp|Q06830|PRDX1_HUMAN	HUMAN	3.13329	0.0263681	0.319154
sp|Q99497|PARK7_HUMAN	HUMAN	3.13329	0.017416	0.319154
sp|Q9GZP8|IMUP_HUMAN	HUMAN	3.0761	0.0350665	0.325087
sp|P23634|AT2B4_HUMAN	HUMAN	3.0761	0.0124693	0.325087
sp|P09211|GSTP1_HUMAN	HUMAN	3.0761	0.0104471	0.325087
sp|Q9Y2S2|CRYL1_HUMAN	HUMAN	3.0761	0.00836364	0.325087
sp|Q9NZN4|EHD2_HUMAN	HUMAN	3.0761	0.00100113	0.325087
sp|P18669|PGAM1_HUMAN	HUMAN	3.0761	2.418e-05	0.325087
sp|P25789|PSA4_HUMAN	HUMAN	3.04789	0.0312166	0.328095
sp|P19367|HXK1_HUMAN	HUMAN	3.01995	0.0117302	0.331131
sp|P43686|PRS6B_HUMAN	HUMAN	3.01995	0.00411179	0.331131
sp|Q86VP6|CAND1_HUMAN	HUMAN	3.01995	0.000206676	0.331131
sp|Q92597|NDRG1_HUMAN	HUMAN	2.96483	0.000318672	0.337287
sp|O43491|E41L2_HUMAN	HUMAN	2.93765	0.000873232	0.340408
sp|P25788|PSA3_HUMAN	HUMAN	2.91072	0.0248295	0.343558
sp|O43865|SAHH2_HUMAN	HUMAN	2.88403	0.0172205	0.346737
sp|O43865|SAHH2_HUMAN	HUMAN	2.88403	0.0172205	0.346737
sp|O43488|ARK72_HUMAN	HUMAN	2.88403	0.00183976	0.346737
sp|Q13813|SPTN1_HUMAN	HUMAN	2.88403	0	0.346737
sp|P30041|PRDX6_HUMAN	HUMAN	2.85759	0.00769385	0.349945
sp|Q9UH65|SWP70_HUMAN	HUMAN	2.83139	0.0499047	0.353183
sp|P36957|ODO2_HUMAN	HUMAN	2.83139	0.0100343	0.353183
sp|Q13642|FHL1_HUMAN	HUMAN	2.83139	0.00166791	0.353183
sp|P06396|GELS_HUMAN	HUMAN	2.83139	7.99445e-07	0.353183
sp|Q969G5|PRDBP_HUMAN	HUMAN	2.75423	0.00182526	0.363078
sp|P21399|ACOC_HUMAN	HUMAN	2.72898	0.0321796	0.366438
sp|Q06323|PSME1_HUMAN	HUMAN	2.72898	0.0232166	0.366438
sp|P50570|DYN2_HUMAN	HUMAN	2.72898	0.0222579	0.366438
sp|Q14116|IL18_HUMAN	HUMAN	2.70396	0.0187753	0.369828
sp|P35611|ADDA_HUMAN	HUMAN	2.70396	4.89936e-05	0.369828
sp|Q14315|FLNC_HUMAN	HUMAN	2.67917	1.0009e-05	0.37325
sp|P53999|TCP4_HUMAN	HUMAN	2.63027	0.0101758	0.380189
sp|Q9UNH7|SNX6_HUMAN	HUMAN	2.58226	0.0180272	0.387258
sp|Q99460|PSMD1_HUMAN	HUMAN	2.55859	0.031396	0.390841
sp|P30740|ILEU_HUMAN	HUMAN	2.53513	0.0117139	0.394457
sp|O00764|PDXK_HUMAN	HUMAN	2.53513	0.000139349	0.394457
sp|O94905|ERLN2_HUMAN	HUMAN	2.48886	0.0408495	0.401791
sp|P49419|AL7A1_HUMAN	HUMAN	2.48886	0.0106575	0.401791
sp|P50453|SPB9_HUMAN	HUMAN	2.39883	0.0104012	0.416869
sp|Q7L1Q6|BZW1_HUMAN	HUMAN	2.39883	0.00826271	0.416869
sp|Q5H9L2|TCAL5_HUMAN	HUMAN	2.37684	0.00250027	0.420727
sp|P55072|TERA_HUMAN	HUMAN	2.37684	0.000686447	0.420727
sp|P33176|KINH_HUMAN	HUMAN	2.35505	0.0214607	0.42462
sp|P46778|RL21_HUMAN	HUMAN	2.35505	0.00909114	0.42462
sp|P07195|LDHB_HUMAN	HUMAN	2.35505	0.000306834	0.42462
sp|Q06278|AOXA_HUMAN	HUMAN	2.33346	0.00811207	0.428549
sp|Q13200|PSMD2_HUMAN	HUMAN	2.31206	0.0121325	0.432514
sp|P61513|RL37A_HUMAN	HUMAN	2.26986	0.0178043	0.440555
sp|O95613|PCNT_HUMAN	HUMAN	2.24905	0.0461765	0.444631
sp|O95613|PCNT_HUMAN	HUMAN	2.24905	0.0461765	0.444631
sp|P62701|RS4X_HUMAN	HUMAN	2.208	0.0478031	0.452898
sp|P50395|GDIB_HUMAN	HUMAN	2.208	0.0175028	0.452898
sp|P04792|HSPB1_HUMAN	HUMAN	2.18776	0.00136542	0.457088
sp|P30153|2AAA_HUMAN	HUMAN	2.18776	0.00122002	0.457088
sp|Q9Y3E1|HDGR3_HUMAN	HUMAN	2.1677	0.0366019	0.461318
sp|Q96CX2|KCD12_HUMAN	HUMAN	2.1677	0.0244889	0.461318
sp|P04080|CYTB_HUMAN	HUMAN	2.12814	0.0327335	0.469894
sp|P40939|ECHA_HUMAN	HUMAN	2.12814	0.00100809	0.469894
sp|P06730|IF4E_HUMAN	HUMAN	2.0893	0.0386286	0.47863
sp|Q8TAT6|NPL4_HUMAN	HUMAN	2.0893	0.0181445	0.47863
sp|Q9NY15|STAB1_HUMAN	HUMAN	2.0893	0.0110541	0.47863
sp|Q99961|SH3G1_HUMAN	HUMAN	2.01372	0.0366123	0.496592
sp|Q9UIJ7|KAD3_HUMAN	HUMAN	2.01372	0.0126101	0.496592
sp|P16949|STMN1_HUMAN	HUMAN	2.01372	0.00603121	0.496592
sp|P61604|CH10_HUMAN	HUMAN	0.496592	0.0363581	2.01372
sp|Q3SY69|AL1L2_HUMAN	HUMAN	0.496592	0.0278389	2.01372
sp|P13639|EF2_HUMAN	HUMAN	0.496592	9.24203e-05	2.01372
sp|Q6ICL3|TNG2_HUMAN	HUMAN	0.49204	0.0275397	2.03236
sp|P00915|CAH1_HUMAN	HUMAN	0.49204	0.023476	2.03236
sp|Q15907|RB11B_HUMAN	HUMAN	0.49204	0.0219998	2.03236
sp|P02649|APOE_HUMAN	HUMAN	0.483059	0.0313689	2.07014
sp|Q99729|ROAA_HUMAN	HUMAN	0.47863	0.0174327	2.0893
sp|Q15582|BGH3_HUMAN	HUMAN	0.47863	0.0166043	2.0893
sp|Q5KU26|COL12_HUMAN	HUMAN	0.474242	0.00652396	2.10863
sp|P19338|NUCL_HUMAN	HUMAN	0.469894	5.63636e-05	2.12814
sp|P02652|APOA2_HUMAN	HUMAN	0.461318	0.0226605	2.1677
sp|P02545|LMNA_HUMAN	HUMAN	0.461318	0.00355798	2.1677
sp|Q9Y4F1|FARP1_HUMAN	HUMAN	0.457088	0.0475856	2.18776
sp|O14828|SCAM3_HUMAN	HUMAN	0.457088	0.0446976	2.18776
sp|P01042|KNG1_HUMAN	HUMAN	0.457088	0.0419348	2.18776
sp|P27816|MAP4_HUMAN	HUMAN	0.452898	0.00135837	2.208
sp|Q15691|MARE1_HUMAN	HUMAN	0.448745	0.0478973	2.22844
sp|P20774|MIME_HUMAN	HUMAN	0.448745	0.013815	2.22844
sp|Q9NX40|OCAD1_HUMAN	HUMAN	0.444631	0.0312598	2.24905
sp|Q00341|VIGLN_HUMAN	HUMAN	0.444631	0.0215723	2.24905
sp|P43243|MATR3_HUMAN	HUMAN	0.440555	0.0206251	2.26986
sp|P42224|STAT1_HUMAN	HUMAN	0.440555	0.00873188	2.26986
sp|Q7L014|DDX46_HUMAN	HUMAN	0.436516	0.0481541	2.29087
sp|Q8N5H7|SH2D3_HUMAN	HUMAN	0.436516	0.00136292	2.29087
sp|P02787|TRFE_HUMAN	HUMAN	0.432514	3.59238e-07	2.31206
sp|P31942|HNRH3_HUMAN	HUMAN	0.420727	0.0460736	2.37684
sp|P08697|A2AP_HUMAN	HUMAN	0.420727	0.0316017	2.37684
sp|P04040|CATA_HUMAN	HUMAN	0.420727	0.000253124	2.37684
sp|Q02818|NUCB1_HUMAN	HUMAN	0.416869	0.0386282	2.39883
sp|P02749|APOH_HUMAN	HUMAN	0.416869	0.00269564	2.39883
sp|Q96AG4|LRC59_HUMAN	HUMAN	0.409261	0.0369478	2.44343
sp|P00747|PLMN_HUMAN	HUMAN	0.405509	3.07295e-05	2.46604
sp|P10809|CH60_HUMAN	HUMAN	0.405509	2.79955e-06	2.46604
sp|P23284|PPIB_HUMAN	HUMAN	0.401791	0.0108712	2.48886
sp|P12111|CO6A3_HUMAN	HUMAN	0.401791	0.00380022	2.48886
sp|Q07954|LRP1_HUMAN	HUMAN	0.398107	1.39644e-07	2.51189
sp|Q07954|LRP1_HUMAN	HUMAN	0.398107	1.39644e-07	2.51189
sp|P27105|STOM_HUMAN	HUMAN	0.394457	0.0201462	2.53513
sp|P40926|MDHM_HUMAN	HUMAN	0.390841	0.000336501	2.55859
sp|Q9C0C2|TB182_HUMAN	HUMAN	0.387258	0.0472692	2.58226
sp|B9A064|IGLL5_HUMAN	HUMAN	0.387258	0.0428497	2.58226
sp|P05166|PCCB_HUMAN	HUMAN	0.387258	0.0172687	2.58226
sp|P46379|BAG6_HUMAN	HUMAN	0.383707	0.0492145	2.60615
sp|P02730|B3AT_HUMAN	HUMAN	0.383707	0.0184469	2.60615
sp|P30043|BLVRB_HUMAN	HUMAN	0.383707	0.0143266	2.60615
sp|P02647|APOA1_HUMAN	HUMAN	0.383707	6.47774e-07	2.60615
sp|P02549|SPTA1_HUMAN	HUMAN	0.380189	0.0218773	2.63027
sp|P06703|S10A6_HUMAN	HUMAN	0.37325	0.0437938	2.67917
sp|P00338|LDHA_HUMAN	HUMAN	0.37325	0.00433552	2.67917
sp|Q06203|PUR1_HUMAN	HUMAN	0.369828	0.045077	2.70396
sp|P01834|IGKC_HUMAN	HUMAN	0.369828	0.00403775	2.70396
sp|P21333|FLNA_HUMAN	HUMAN	0.366438	1.84731e-10	2.72898
RRRRRsp|Q68D91|MBLC2_HUMAN	HUMAN	0.363078	0.0355387	2.75423
sp|O75347|TBCA_HUMAN	HUMAN	0.363078	0.026414	2.75423
sp|P05155|IC1_HUMAN	HUMAN	0.363078	0.0120278	2.75423
sp|P04003|C4BPA_HUMAN	HUMAN	0.353183	9.14891e-06	2.83139
sp|P51148|RAB5C_HUMAN	HUMAN	0.349945	0.0384178	2.85759
sp|P11021|GRP78_HUMAN	HUMAN	0.349945	2.37022e-06	2.85759
sp|P00738|HPT_HUMAN	HUMAN	0.346737	8.73336e-05	2.88403
sp|P07942|LAMB1_HUMAN	HUMAN	0.340408	0.0402808	2.93765
sp|Q15063|POSTN_HUMAN	HUMAN	0.340408	0.0318879	2.93765
sp|P00450|CERU_HUMAN	HUMAN	0.337287	0.0255306	2.96483
sp|P19823|ITIH2_HUMAN	HUMAN	0.337287	2.4853e-06	2.96483
sp|P00918|CAH2_HUMAN	HUMAN	0.334195	0.00100885	2.99226
sp|O00754|MA2B1_HUMAN	HUMAN	0.328095	0.03871	3.0479
sp|P07910|HNRPC_HUMAN	HUMAN	0.328095	0.00275326	3.0479
sp|P00734|THRB_HUMAN	HUMAN	0.328095	0.000540148	3.0479
sp|P46063|RECQ1_HUMAN	HUMAN	0.319154	0.0115536	3.13329
sp|P00751|CFAB_HUMAN	HUMAN	0.319154	3.24247e-05	3.13329
sp|P02786|TFR1_HUMAN	HUMAN	0.313329	0.0291692	3.19154
sp|P01031|CO5_HUMAN	HUMAN	0.313329	0.00687558	3.19154
sp|Q12805|FBLN3_HUMAN	HUMAN	0.313329	0.00120617	3.19154
sp|P51570|GALK1_HUMAN	HUMAN	0.310456	0.00165118	3.22107
sp|P07237|PDIA1_HUMAN	HUMAN	0.301995	4.35229e-09	3.31131
sp|Q8TCG1|CIP2A_HUMAN	HUMAN	0.293765	0.0468926	3.40408
sp|P09661|RU2A_HUMAN	HUMAN	0.293765	0.0436681	3.40408
sp|P01009|A1AT_HUMAN	HUMAN	0.293765	2.2258e-11	3.40408
sp|P01023|A2MG_HUMAN	HUMAN	0.291072	6.27616e-11	3.43558
sp|P16070|CD44_HUMAN	HUMAN	0.285759	0.01337	3.49945
sp|P07585|PGS2_HUMAN	HUMAN	0.285759	0.00117575	3.49945
sp|P11277|SPTB1_HUMAN	HUMAN	0.285759	0.000400933	3.49945
sp|P00488|F13A_HUMAN	HUMAN	0.283139	0.032139	3.53183
sp|Q99439|CNN2_HUMAN	HUMAN	0.283139	0.0296243	3.53183
sp|Q8NBS9|TXND5_HUMAN	HUMAN	0.283139	0.00142381	3.53183
sp|P16284|PECA1_HUMAN	HUMAN	0.270396	0.00354831	3.69828
sp|Q5ZPR3|CD276_HUMAN	HUMAN	0.267917	0.0394692	3.7325
sp|P01011|AACT_HUMAN	HUMAN	0.267917	3.3097e-06	3.7325
sp|P01024|CO3_HUMAN	HUMAN	0.267917	0	3.7325
sp|Q16555|DPYL2_HUMAN	HUMAN	0.263027	6.16815e-05	3.80189
sp|Q71DI3|H32_HUMAN	HUMAN	0.258226	0.0197807	3.87258
sp|P04217|A1BG_HUMAN	HUMAN	0.255859	0.0101729	3.90841
sp|P01857|IGHG1_HUMAN	HUMAN	0.251189	0.0411547	3.98107
sp|Q92544|TM9S4_HUMAN	HUMAN	0.248886	0.0021331	4.01791
sp|P19971|TYPH_HUMAN	HUMAN	0.248886	0.0016071	4.01791
sp|Q14789|GOGB1_HUMAN	HUMAN	0.246604	0.011815	4.05509
sp|P62993|GRB2_HUMAN	HUMAN	0.244343	0.0249396	4.09261
sp|P13796|PLSL_HUMAN	HUMAN	0.244343	1.65123e-05	4.09261
sp|P17677|NEUM_HUMAN	HUMAN	0.239883	0.0325569	4.16869
sp|Q92530|PSMF1_HUMAN	HUMAN	0.233346	0.0431824	4.28549
sp|Q15772|SPEG_HUMAN	HUMAN	0.231206	0.033416	4.32514
sp|Q96D15|RCN3_HUMAN	HUMAN	0.231206	0.0333729	4.32514
sp|P08603|CFAH_HUMAN	HUMAN	0.224905	0.00245588	4.44631
sp|P07996|TSP1_HUMAN	HUMAN	0.222844	3.18801e-05	4.48745
sp|Q99877|H2B1N_HUMAN	HUMAN	0.218776	0.000278399	4.57088
sp|P07339|CATD_HUMAN	HUMAN	0.214783	0.00999405	4.65586
sp|Q9P2E9|RRBP1_HUMAN	HUMAN	0.212814	7.45623e-07	4.69894
sp|P01871|IGHM_HUMAN	HUMAN	0.212814	8.46697e-08	4.69894
sp|P02763|A1AG1_HUMAN	HUMAN	0.20893	0.0149179	4.7863
sp|Q07065|CKAP4_HUMAN	HUMAN	0.20893	4.90236e-08	4.7863
sp|P14317|HCLS1_HUMAN	HUMAN	0.203236	0.0201346	4.9204
sp|Q9UBB6|NCDN_HUMAN	HUMAN	0.203236	0.00415102	4.9204
sp|P04179|SODM_HUMAN	HUMAN	0.199526	0.000924207	5.01187
sp|P13611|CSPG2_HUMAN	HUMAN	0.197697	0.0124246	5.05825
sp|P62805|H4_HUMAN	HUMAN	0.197697	0.00172252	5.05825
sp|P35542|SAA4_HUMAN	HUMAN	0.195884	0.0258276	5.10505
sp|Q13557|KCC2D_HUMAN	HUMAN	0.188799	0.00186866	5.29663
sp|Q86VB7|C163A_HUMAN	HUMAN	0.188799	7.90595e-05	5.29663
sp|P02686|MBP_HUMAN	HUMAN	0.185353	0.00169027	5.39511
sp|Q7Z3J2|CP062_HUMAN	HUMAN	0.177011	0.0355734	5.64937
sp|O75923|DYSF_HUMAN	HUMAN	0.170608	0.0421938	5.86138
sp|Q04637|IF4G1_HUMAN	HUMAN	0.167494	0.0265552	5.97035
sp|O15540|FABP7_HUMAN	HUMAN	0.165959	0.0184401	6.0256
sp|P46821|MAP1B_HUMAN	HUMAN	0.159956	3.76917e-07	6.25173
sp|P48681|NEST_HUMAN	HUMAN	0.155597	0.0376452	6.42688
sp|Q9HBL8|NMRL1_HUMAN	HUMAN	0.15417	0.0033034	6.48634
sp|Q14624|ITIH4_HUMAN	HUMAN	0.152757	0.00021897	6.54636
sp|P20674|COX5A_HUMAN	HUMAN	0.148594	0.0419342	6.72977
sp|Q99878|H2A1J_HUMAN	HUMAN	0.144544	0.0055395	6.91831
sp|Q96AY3|FKB10_HUMAN	HUMAN	0.141906	0.0495429	7.04693
sp|P02788|TRFL_HUMAN	HUMAN	0.134276	4.32557e-09	7.44732
sp|O15355|PPM1G_HUMAN	HUMAN	0.133045	0.0376018	7.51623
sp|P36955|PEDF_HUMAN	HUMAN	0.12942	0.000409963	7.72681
sp|P07451|CAH3_HUMAN	HUMAN	0.127057	0.000866225	7.87046
sp|P06702|S10A9_HUMAN	HUMAN	0.11695	2.2089e-05	8.55067
sp|P05109|S10A8_HUMAN	HUMAN	0.107647	0.0446672	9.28966
sp|P07858|CATB_HUMAN	HUMAN	0.102802	0.0123453	9.72747
sp|O94788|AL1A2_HUMAN	HUMAN	0.100925	0.043358	9.90832
sp|P11166|GTR1_HUMAN	HUMAN	0.1	0.00516056	10
sp|Q9UBX5|FBLN5_HUMAN	HUMAN	0.0772681	0.000387687	12.942
sp|Q14126|DSG2_HUMAN	HUMAN	0.0744732	0.0361473	13.4277
sp|P05164|PERM_HUMAN	HUMAN	0.0672977	0.0412865	14.8594
sp|P18065|IBP2_HUMAN	HUMAN	0.057544	0.041436	17.378
sp|Q6PI78|TMM65_HUMAN	HUMAN	0.0483059	0.0374586	20.7014
RRRRRsp|Q7Z3Z3|PIWL3_HUMAN	HUMAN	0.0465586	0.0125855	21.4783
sp|Q504Y3|ZCPW2_HUMAN	HUMAN	0.0444631	0.0326193	22.4905
sp|P36222|CH3L1_HUMAN	HUMAN	0.0190546	0.0286176	52.4807
[truncated: 15 more columns]
